# Supplementary material for: Clinical Prediction Rules for In-Hospital Mortality Outcome in Melioidosis Patients
Source: Trop Med Infect Dis. 2024 Jun 28;9(7):146. doi: 10.3390/tropicalmed9070146 (PMC11281151; doi:10.3390/tropicalmed9070146)
Supplement: Supplementary file 1 [file tropicalmed-09-00146-s001.zip]

Archive with 1 entries (1 files):
- tropicalmed-3017549-supplementary.pdf
